# Supplementary material for: GWAS Follow-up Study Discovers a Novel Genetic Signal on 10q21.2 for Atopic Dermatitis in Chinese Han Population
Source: Front Genet. 2019 Mar 12;10:174. doi: 10.3389/fgene.2019.00174 (PMC6422937; doi:10.3389/fgene.2019.00174)
Supplement: Supplementary file 1 [file Table_1.xls]

## Sheet: Supplementary Table 1
Supplementary Table 1 Summary information of the replication cohort by province.
region	Province	Cases				Controls
		Sample size	Mean age(s.d.)	Male/female(%)		Sample size	Mean age(s.d.)	Male/female(%)
northern	Beijinga	266	5.35(8.92)	59.4/40.6		58	29.88(9.96)	34.5/65.5
	Gansu	3	9.83(6.96)	66.7/33.3		0	-	-
	Hebei	89	3.35(3.39)	60.7/39.3		0	-	-
	Henan	7	1.43(1.68)	71.4/28.6		4	25.5(18.15)	100/0
	Heilongjiang	13	4.65(3.34)	53.8/46.2		70	39(15.85)	7.1/92.9
	Jilin	12	4.13(5.00)	58.3/41.7		0	-	-
	Liaoning	337	13.77(12.35)	53.4/46.6		639	28.45(10.71)	65.6/34.4
	Inner Mongoliab	35	4.43(3.72)	54.3/45.7		225	23.13(5.36)	21.8/78.2
	Ningxiab	1	1.00(0.00)	100.0/0.0		0	-	-
	Shandong	44	5.08(5.49)	54.5/45.5		193	38.75(14.39)	32.6/67.4
	Shanxi	600	3.82(4.69)	59.3/40.7		0	-	-
	Shaanxi	28	3.77(2.95)	60.7/39.3		0	-	-
	Tianjina	7	4.14(2.89)	71.4/28.6		74	33.61(18.48)	48.6/51.4
	Xinjiangb	192	2.26(2.50)	64.1/35.9		0	-	-
southern	Anhui	111	12.41(12.59)	69.4/30.6		8019	27.45(12.04)	55.6/44.4
	Fujian	281	11.48(8.29)	61.9/38.1		15	24.8(6.04)	13.3/86.7
	Guangdong	7	20.71(19.10)	28.6/71.4		0	-	-
	Guizhou	6	3.75(1.99)	66.7/33.3		0	-	-
	Hubei	298	5.81(9.91)	55.0/45.0		0	-	-
	Hunan	444	4.80(4.21)	66.9/33.1		360	14.64(10.15)	71.4/28.6
	Jiangsu	80	4.00(4.66)	62.5/37.5		21	2.95(2.48)	81.0/19.0
	Jiangxi	9	6.94(4.18)	66.7/33.3		0	-	-
	Shanghaia	1300	3.51(5.55)	64.7/35.3		186	33.75(19.78)	48.4/51.6
	Shenzhen	16	6.38(8.08)	56.3/43.7		43	31.56(14.32)	62.8/37.2
	Sichuan	40	5.69(3.59)	60.0/40.0		0	-	-
	Yunnan	1	16.00(0.00)	0.0/100.0		96	21.40(2.23)	25/75
	Zhejiang	139	9.58(9.10)	55.4/44.6		583	33.75(11.62)	35.2/64.8
	Chongqinga	253	5.42(3.67)	50.2/49.8		175	37.62(16.93)	51.4/48.6
	Guangxib	0	-	-		28	37.61(14.99)	46.4/53.6
	Total	4619	5.71(7.72)	60.9/39.1		10789	27.91(12.78)	53.5/46.5
aBeijing, Tianjin, Shanghai and Chongqing are four municipalities in China.
bInner Mongolia, Ningxia, Xinjiang and Guangxi are autonomous regions in China.
