# Supplementary material for: GWAS Follow-up Study Discovers a Novel Genetic Signal on 10q21.2 for Atopic Dermatitis in Chinese Han Population
Source: Front Genet. 2019 Mar 12;10:174. doi: 10.3389/fgene.2019.00174 (PMC6422937; doi:10.3389/fgene.2019.00174)
Supplement: Supplementary file 2 [file Table_2.xls]

## Sheet: Supplementary Table 2
Supplementary Table 2 Summary of association results for 49 SNPs in the GWAS, replication and combined studies.
SNP	Chr	Gene	Allele	GWAS					Replication 1 (northern)					Replication 2 (southern)					Meta
				1012cases and 1362controls					1634cases and 1263controls					2985cases and 9526controls					5631cases and 12,151controls
				MAF		P	OR		MAF		P	OR		MAF		P	OR		P	OR
				Case	Control				Case	Control				Case	Control
rs10797666	1	MR1	A/C	0.3144	0.2651	0.000203	1.27(1.12-1.40)		0.301	0.3052	0.7344	0.98(0.88-1.10)		0.2826	0.2812	0.839	1.01(0.94-1.07)		0.084	1.04(0.99-1.10)
rs1233815	1	LOC647195	G/A	0.4402	0.4908	0.000543	0.82(0.73-0.92)		0.4803	0.4868	0.6258	0.97(0.88-1.08)		0.452	0.4672	0.04128	0.94(0.89-1.00)		0.006172	0.94(0.90-0.98)
rs2359378	1	LHX9	C/T	0.2597	0.3183	1.17e-05	0.75(0.66-0.85)		0.2896	0.299	0.4343	0.96(0.85-1.07)		0.2836	0.2827	0.8854	1.01(0.94-1.07)		0.02605	0.95(0.90-0.99)
rs2490197	1	SPAG17	A/G	0.207	0.1685	0.000724	1.29(1.11-1.49)		0.1862	0.1694	0.1013	1.12(0.98-1.29)		0.1804	0.1801	0.963	1.00(0.93-1.08)		0.0322	1.07(1.01-1.13)
rs2759281	1	NFASC	T/C	0.1828	0.2228	0.000741	0.78(0.68-0.90)		0.2311	0.2174	0.2182	1.08(0.95-1.23)		0.208	0.2121	0.5038	0.98(0.91-1.05)		0.9842	1.00(0.95-1.05)
rs3747956	1	MR1	G/A	0.3147	0.2652	0.000192	1.27(1.12-1.44)		0.3027	0.3041	0.9081	0.99(0.89-1.11)		0.2821	0.2806	0.8205	1.01(0.94-1.08)		0.02964	1.06(1.01-1.12)
rs4659766	1	RYR2	G/A	0.4363	0.4864	0.000612	0.82(0.73-0.92)		0.4809	0.4656	0.2514	1.06(0.96-1.18)		0.4631	0.4713	0.2706	0.97(0.91-1.03)		0.1032	0.96(0.92-1.01)
rs7567460	2	ASB3	A/G	0.2117	0.2584	0.000185	0.77(0.67-0.88)		0.2351	0.2424	0.5208	0.96(0.85-1.09)		0.2754	0.2491	5.046e-05	1.15(1.07-1.22)		0.3325	1.02(0.97-1.07)
rs837855	2	LOC151121	G/A	0.5163	0.4615	0.000184	1.25(1.11-1.40)		0.4696	0.4709	0.9181	0.99(0.90-1.10)		0.4981	0.4841	0.05878	1.06(1.00-1.12)		0.02657	1.05(1.01-1.10)
rs315383	4	LOC728019	G/A	0.3938	0.4497	0.000116	0.79(0.71-0.89)		0.4295	0.4065	0.081	1.10(0.99-1.22)		0.4109	0.4169	0.4133	0.98(0.92-1.04)		0.2458	0.98(0.93-1.02)
rs7678910	4	LOC646603	C/T	0.1895	0.1498	0.000288	1.33(1.14-1.55)		0.1619	0.1634	0.8749	0.99(0.86-1.14)		0.1777	0.1662	0.03916	1.09(1.00-1.17)		0.004661	1.09(1.03-1.15)
rs250219	5	PARP8	T/C	0.4457	0.3939	0.000347	1.24(1.10-1.39)		0.4275	0.4	0.03607	1.12(1.01-1.25)		0.3975	0.4134	0.03022	0.94(0.88-0.99)		0.3894	1.02(0.98-1.07)
rs2895167	5	IRX1	G/A	0.3463	0.2996	0.000628	1.24(1.10-1.40)		0.3185	0.3075	0.3757	1.05(0.94-1.18)		0.3266	0.3167	0.1538	1.05(0.98-1.11)		0.009289	1.06(1.02-1.12)
rs378228	5	MCTP1	C/T	0.3462	0.3996	0.000177	0.80(0.71-0.90)		0.3819	0.3687	0.3042	1.06(0.95-1.18)		0.3878	0.3833	0.5347	1.02(0.96-1.08)		0.4779	0.98(0.94-1.03)
rs693443	5	KCTD16	G/A	0.4259	0.3715	0.00015	1.26(1.12-1.41)		0.387	0.4067	0.1341	0.92(0.83-1.03)		0.4217	0.4217	0.9941	1.00(0.94-1.06)		0.1433	0.96(0.92-1.00)
rs9324950	5	KCTD16	G/A	0.2075	0.1667	0.000329	1.31(1.13-1.52)		0.1781	0.1726	0.583	1.04(0.91-1.19)		0.1982	0.1868	0.0494	1.08(1.00-1.16)		0.01811	1.07(1.01-1.13)
rs3122169	6	HCRTR2	C/A	0.4985	0.4424	0.000126	1.25(1.12-1.41)		0.4564	0.4588	0.8561	0.99(0.89-1.10)		0.4804	0.464	0.02702	1.07(1.01-1.13)		0.007828	1.06(1.02-1.11)
rs4441926	6	LOC643281	A/G	0.1122	0.1468	0.00048	0.73(0.62-0.87)		0.1341	0.128	0.4965	1.06(0.90-1.23)		0.1349	0.1334	0.7713	1.01(0.93-1.10)		0.3798	0.97(0.91-1.04)
rs6925130	6	SASH1	T/C	0.2194	0.178	0.000386	1.30(1.12-1.50)		0.1963	0.1888	0.4736	1.05(0.92-1.20)		0.2073	0.1951	0.03931	1.08(1.00-1.16)		0.002558	1.09(1.01-1.15)
rs2299406	7	ORC5L	C/T	0.2342	0.1902	0.00023	1.30(1.13-1.50)		0.2039	0.2141	0.3456	0.94(0.83-1.07)		0.2218	0.2114	0.09013	1.06(0.99-1.14)		0.0402	1.06(1.00-1.11)
rs8181181	9	KRT18P24	A/C	0.1462	0.1098	0.000174	1.39(1.17-1.65)		0.1403	0.1317	0.3502	1.08(0.92-1.25)		0.1163	0.1217	0.2708	0.95(0.87-1.04)		0.04205	1.07(1.00-1.14)
rs224108	10	ADO/EGR2	C/T	0.1586	0.1211	0.000207	1.37(1.16-1.61)		0.1556	0.1434	0.1989	1.10(0.95-1.28)		0.1387	0.124	0.003031	1.14(1.05-1.24)		4.55e-09	1.21(1.14-1.29)
rs10903539	10	ADARB2	G/A	0.1566	0.1979	0.000256	0.75(0.65-0.88)		0.1887	0.1862	0.8092	1.02(0.89-1.16)		0.1902	0.1949	0.4203	0.97(0.90-1.05)		0.02074	0.93(0.88-0.98)
rs17153774	10	FRMD4A	C/A	0.3701	0.3211	0.000436	1.24(1.10-1.40)		0.3261	0.326	0.9932	1.00(0.90-1.12)		0.3325	0.3316	0.8989	1.00(0.94-1.07)		0.1661	1.04(0.99-1.09)
rs1775983	10	LOC729601	A/G	0.3785	0.33	0.000543	1.24(1.10-1.39)		0.3389	0.361	0.08365	0.91(0.81-1.01)		0.342	0.3419	0.9832	1.00(0.94-1.06)		0.5034	1.02(0.97-1.07)
rs2457837	10	FRMD4A	T/C	0.3152	0.3631	0.000591	0.81(0.71-0.91)		0.3539	0.3626	0.4953	0.96(0.86-1.07)		0.3659	0.3557	0.1551	1.05(0.98-1.11)		0.458	0.98(0.93-1.02)
rs4934419	10	LOC642666	G/A	0.3869	0.3359	0.000294	1.25(1.11-1.41)		0.363	0.3358	0.03229	1.13(1.01-1.26)		0.3605	0.3527	0.2733	1.04(0.97-1.10)		0.00123	1.08(1.03-1.13)
rs7906694	10	CASC2	C/T	0.2263	0.1826	0.000204	1.31(1.14-1.51)		0.1878	0.1903	0.8072	0.98(0.86-1.12)		0.2034	0.1993	0.4905	1.03(0.95-1.10)		0.147	1.04(0.99-1.10)
rs11226659	11	ICEBERG	T/C	0.332	0.2812	0.000164	1.27(1.12-1.44)		0.3092	0.316	0.5866	0.97(0.86-1.09)		0.2831	0.299	0.02074	0.93(0.87-0.99)		0.8878	1.00(0.96-1.05)
rs231872	11	KCNQ1	G/T	0.4644	0.517	0.000343	0.81(0.72-0.91)		0.4858	0.4842	0.9025	1.01(0.91-1.12)		0.4718	0.4824	0.1568	0.96(0.90-1.02)		0.01829	0.95(0.91-0.99)
rs2729888	11	LOC390102	G/A	0.4946	0.4435	0.000481	1.23(1.10-1.38)		0.4314	0.4493	0.1791	0.93(0.84-1.03)		0.4606	0.4655	0.5109	0.98(0.92-1.04)		0.2593	0.98(0.93-1.02)
rs4307722	11	GAS2	T/C	0.4536	0.4055	0.000934	1.22(1.08-1.37)		0.4221	0.4193	0.8286	1.01(0.91-1.13)		0.4322	0.4238	0.2537	1.04(0.98-1.10)		0.01418	1.06(1.01-1.10)
rs1426362	12	WSCD2	A/G	0.1383	0.1065	0.000831	1.35(1.13-1.60)		0.1091	0.106	0.7046	1.03(0.87-1.22)		0.1225	0.1145	0.09046	1.08(0.99-1.18)		0.009143	1.10(1.03-1.17)
rs1446527	12	WIF1	T/G	0.4995	0.45	0.000734	1.22(1.09-1.37)		0.4604	0.4674	0.5948	0.97(0.88-1.08)		0.4704	0.4634	0.3504	1.03(0.97-1.09)		0.07509	1.04(1.00-1.09)
rs2870957	12	LOC341333	C/A	0.4061	0.4593	0.000262	0.81(0.72-0.90)		0.4263	0.4283	0.8833	0.99(0.89-1.10)		0.4394	0.4307	0.2389	1.04(0.98-1.10)		0.525	0.99(0.94-1.03)
rs238328	13	LOC341651	C/T	0.2233	0.181	0.000302	1.30(1.13-1.50)		0.204	0.1959	0.4463	1.05(0.92-1.20)		0.2054	0.2068	0.8219	0.99(0.92-1.07)		0.2275	1.03(0.98-1.09)
rs3956581	13	LOC728183	G/A	0.3933	0.4416	0.000847	0.82(0.73-0.92)		0.4447	0.4432	0.9079	1.01(0.91-1.12)		0.4096	0.417	0.3148	0.97(0.91-1.03)		0.3165	0.98(0.94-1.02)
rs739396	13	IRG1	C/A	0.247	0.2035	0.000362	1.28(1.12-1.47)		0.231	0.2227	0.4632	1.05(0.92-1.19)		0.2368	0.2271	0.124	1.06(0.99-1.13)		0.004695	1.08(1.02-1.13)
rs1544623	14	NRXN3	G/A	0.3823	0.4336	0.000388	0.81(0.72-0.91)		0.4194	0.402	0.1858	1.07(0.97-1.20)		0.4126	0.4199	0.3233	0.97(0.91-1.03)		0.05446	0.96(0.91-1.00)
rs4467022	15	CORO2B	G/A	0.2174	0.173	0.000124	1.33(1.15-1.54)		0.1892	0.1965	0.4858	0.95(0.84-1.09)		0.1743	0.1867	0.03095	0.92(0.85-0.99)		0.823	1.01(0.95-1.07)
rs11150780	17	SLC38A10	G/A	0.1464	0.1105	0.000227	1.38(1.16-1.64)		0.1301	0.1121	0.0386	1.19(1.01-1.39)		0.1328	0.1183	0.002836	1.14(1.05-1.25)		7.643e-07	1.18(1.11-1.26)
rs12953276	17	GNA13	G/A	0.5257	0.4724	0.000284	1.24(1.10-1.39)		0.5015	0.4915	0.4532	1.04(0.94-1.16)		0.4825	0.4918	0.2107	0.96(0.91-1.02)		0.1347	1.03(0.99-1.08)
rs317413	17	TLK2P1	G/A	0.4502	0.5015	0.000738	0.81(0.72-0.92)		0.4975	0.4736	0.07268	1.10(0.99-1.22)		0.4868	0.4901	0.6536	0.99(0.93-1.05)		0.4492	0.98(0.94-1.03)
rs9898002	17	TMEM105	G/A	0.1566	0.1226	0.000754	1.33(1.13-1.57)		0.1233	0.1206	0.7527	1.03(0.87-1.20)		0.1387	0.1232	0.001674	1.15(1.05-1.25)		4.049e-05	1.15(1.08-1.23)
rs7227485	18	ZNF532	C/A	0.3834	0.3319	0.000245	1.25(1.11-1.41)		0.349	0.3628	0.2798	0.94(0.84-1.05)		0.3495	0.3502	0.9212	1.00(0.94-1.06)		0.2103	1.03(0.98-1.08)
rs7250446	19	SNRP70	G/A	0.1304	0.1692	0.000237	0.74(0.63-0.87)		0.1559	0.1416	0.1317	1.12(0.97-1.30)		0.1496	0.1456	0.439	1.03(0.95-1.12)		0.881	1.01(0.95-1.07)
rs2283827	22	TPST2	G/A	0.4406	0.4916	0.000508	0.81(0.73-0.91)		0.4768	0.4816	0.7228	0.98(0.88-1.09)		0.4603	0.4636	0.6638	0.99(0.93-1.05)		0.3067	0.98(0.94-1.02)
rs5757186	22	IGLV4-60	C/T	0.3976	0.3499	0.000777	1.23(1.09-1.38)		0.3843	0.3856	0.9184	0.99(0.89-1.11)		0.3808	0.3732	0.2934	1.03(0.97-1.10)		0.009805	1.06(1.01-1.11)
rs5760612	22	PIWIL3	G/A	0.3363	0.2878	0.000348	1.25(1.11-1.42)		0.2986	0.2957	0.8162	1.01(0.90-1.14)		0.3102	0.2985	0.08983	1.06(0.99-1.13)		0.004437	1.07(1.02-1.15)
Chr, chromosome. MAF, minor allele frequency. Allele, Minor allele/major allele.
