# Supplementary material for: GWAS Follow-up Study Discovers a Novel Genetic Signal on 10q21.2 for Atopic Dermatitis in Chinese Han Population
Source: Front Genet. 2019 Mar 12;10:174. doi: 10.3389/fgene.2019.00174 (PMC6422937; doi:10.3389/fgene.2019.00174)
Supplement: Supplementary file 4 [file Table_4.xlsx]

## Sheet: Supplementary Table 4 
Supplementary Table 4 Detailed annotation information on SNP rs224108 and its proxies.
Lead SNP	Proxies	LD (r2 in ASN)	Position	Ref	Alt	Predictions (score)			HaploReg v4.1						rSNPBase				eQTL (GTEx)				cis-eQTL (eQTLGen)
						GWAVA	FATHMM	RegulomeDB	Promoter histone marks	Enhancer histone marks	DNase	Proteins bound	Motifs changed		rSNP	Proximal regulation	Distal regulation		Gene	Tissue	P		Gene	Tissue	P
rs224108	-	-	62789851	T	C	0.5	0.07788	5	no	Keratinocyte Primary Cells	no	GATA2	TATA		yes	no	yes		ADO	Heart_Left_Ventricle	9.21e-06		ADO	Blood	7.3915e-17
rs224108	rs11343823	1	62779259	AG	A	-	0.18569	5	Primary T helper cells, Lymphoblastoid Cells	Keratinocyte Primary Cells, Primary T cells, Primary T helper cells, Primary B cells, Primary Natural Killer cells, Primary neutrophils	Primary T cells, Lymphoblastoid Cells	no	AP-3, CEBPB, Ik-2, Irf, Sox_6		yes	no	yes		no	no	no		no	no	no
rs224108	rs224088	1	62778356	G	A	0.36	0.19129	4	no	Keratinocyte Primary Cells , Primary T cells, Primary T helper cells, Primary B cells, Lymphoblastoid Cells	Lymphoblastoid Cells	BATF, BCL11A , EBF1 , IRF4, TCF12, NFKB	p300		yes	no	yes		no	no	no		ADO	Blood	4.99e-18
rs224108	rs224087	1	62772433	G	A	0.56	0.72248	3a	Lymphoblastoid Cells	Keratinocyte Primary Cells	Epithelial	no	Zbtb3		yes	no	yes		no	no	no		ADO	Blood	2.5422e-18
rs224108	rs150905	1	62789023	G	A,T	0.58	0.08387	5	no	Keratinocyte Primary Cells	Epithelial	no	no		yes	no	yes		ADO	Heart_Left_Ventricle	9.25e-06		ADO	Blood	2.6297e-16
rs224108	rs224038	0.94	62763482	A	G	0.31	0.18489	5	no	Keratinocyte Primary Cells, Primary mononuclear cells, Primary T CD8+ memory cells	Epithelial	no	Zfx		no	no	no		ADO	Heart_Left_Ventricle	2.72e-06		ADO	Blood	2.9691e-15
rs224108	rs224039	0.94	62763721	G	A	0.33	0.10169	5	no	Primary T CD8+ memory cells, Keratinocyte Primary Cells	Epithelial	no	BCL, E2F, Ets, Nrf-2, TATA, Tel2		yes	no	yes		ADO	Heart_Left_Ventricle	2.72e-06		ADO	Blood	3.0316e-15
rs224108	rs224040	0.94	62764248	T	C	0.14	0.08811	5	no	Keratinocyte Primary Cells, Primary T CD8+ memory cells	Monocytes-CD14+ Primary Cells	no	AP-4, PU.1		yes	no	yes		ADO	Heart_Left_Ventricle	2.74e-06		ADO	Blood	5.801e-15
rs224108	rs405346	0.95	62772832	G	A	0.52	0.26711	4	Lymphoblastoid Cells	Keratinocyte Primary Cells , Primary mononuclear cells, Lymphoblastoid Cells	Epithelial, Primary monocytes , Lymphoblastoid Cells	EBF1, NFKB , PAX5C20, POL2, POL24H8	TATA		yes	no	yes		no	no	no		ADO	Blood	1.0013e-17
ASN: Asian; eQTL: expression quantitative locus; rSNP: regulatory single nucleotide polymorphism; SLE: systemic lupus erythematosus; SNP: single nucleotide polymorphism
GWAVA: https://www.sanger.ac.uk/sanger/StatGen_Gwava
FATHMM: http://fathmm.biocompute.org.uk/index.html
RegulomeDB: http://www.regulomedb.org
HaploReg v4.1: http://www.broadinstitute.org/mammals/haploreg/haploreg.php
rSNPBase: http://rsnp.psych.ac.cn/index.do
GTEx: http://www.gtexportal.org/home/
eQTLGen: http://www.eqtlgen.org/index.html
