# Supplementary material for: GWAS Follow-up Study Discovers a Novel Genetic Signal on 10q21.2 for Atopic Dermatitis in Chinese Han Population
Source: Front Genet. 2019 Mar 12;10:174. doi: 10.3389/fgene.2019.00174 (PMC6422937; doi:10.3389/fgene.2019.00174)
Supplement: Supplementary file 5 [file Table_5.xlsx]

## Sheet: Supplementary Table 5 
Supplementary Table 5 Detailed annotation information on SNP rs11150780 and its proxies.
Lead SNP	Proxies	LD (r2 in ASN)	Position	Ref	Alt	Predictions (score)			HaploReg v4.1						rSNPBase				eQTL (GTEx)				cis-eQTL (eQTLGen)
						GWAVA	FATHMM	RegulomeDB	Promoter histone marks	Enhancer histone marks	DNase	Proteins bound	Motifs changed		rSNP	Proximal regulation	Distal regulation		Gene	Tissue	P		Gene	Tissue	P
rs11150780	-	-	81290360	A	G	0.06	0.09546	5	no	Primary mononuclear cells, Primary T cells, Primary B cells, Primary monocytes, Keratinocyte Primary Cells	no	no	BRCA1, ERalpha-a, FAC1		yes	yes	yes		SLC38A10	Blood	0.00023		SLC38A10	Blood	4.6338e-59
																			C17orf56	Blood	1.34e-10
rs11150780	rs147743246	0.97	81292908	C	T	0.13	0.1066	6	Keratinocyte Primary Cells	Primary T cells, Primary B cells, Keratinocyte Primary Cells	no	no	GLI, NRSF, Zfx, Zic_3, Znf143		yes	no	yes		C17orf89	Blood	1.2e-11		C17orf89	Blood	1.2182e-90
																				Skin	1.44e-96
rs11150780	rs72850652	0.97	81293303	G	A	0.27	0.09473	4	Primary T cells, Primary neutrophils, Keratinocyte Primary Cells	Primary T cells, Primary B cells, Primary Natural Killer cells, Primary neutrophils, Primary monocytes, Keratinocyte Primary Cells	Fibroblast Primary Cells	no	no		yes	no	yes		C17orf89	Skin	7.84e-07		C17orf89	Blood	8.3949e-90
																				Blood	1.22e-11
rs11150780	rs117190386	0.97	81295134	G	A	0.47	0.3873	2a	Primary T cells, Primary B cells, Primary Natural Killer cells, Primary neutrophils, Keratinocyte Primary Cells	Primary T cells, Primary B cells, Primary Natural Killer cells, Primary neutrophils, Primary monocytes, Keratinocyte Primary Cells	Primary T cells, Primary monocytes, Primary B cells, Keratinocyte Primary Cells,	POL2, EGR1, ELF1, POL24H8, ELK4, POL2S2, CCNT2, E2F6, HEY1, HMGN3, MAX, POL2B, TAF1, TFIIIC110, YY1	BCL, CHD2, Egr-1, HNF4, MOVO-B, RXRA, Sin3Ak-20, YY1, p300		yes	yes	yes		C17orf89	Skin	1.15e-06		C17orf89	Blood	8.8457e-86
																				Blood	7.65e-11
rs11150780	rs80261071	0.93	81284815	G	A	0.27	0.15356	5	Primary T regulatory cells, Primary T helper cells, Primary T helper 17 cells, Primary neutrophils, Lymphoblastoid Cells	Primary T cells, Primary B cells, Primary Natural Killer cells, Primary neutrophils, Primary monocytes, Melanocyte Primary Cells, Fibroblast Primary Cells	no	no	BCL, CAC, CACD, CCNT2, Egr-1, Klf4, MAZR, MOVO-B, MZF, Myc, PPAR, Pax-5, Pou2f2, RREB-1, Rad21, SP1, UF1H3BETA, YY1, ZNF219, Zfp281, Zfp740, Znf143		yes	yes	yes		C17orf90	Skin	7.3e-07		C17orf89	Blood	6.7792e-88
																				Blood	2.81e-11
rs11150780	rs72850609	0.84	81272951	T	C	0.1	0.17858	3a	Primary neutrophils	Primary mononuclear cells, Primary T cells, Keratinocyte Primary Cells, Primary monocytes, Primary B cells, Primary Natural Killer cells, Primary neutrophils	Primary monocytes	CMYC	CIZ, Hmx, Nkx2, Nkx3		yes	no	yes		C17orf90	Skin	5.3e-07		C17orf89	Blood	1.1522e-93
																				Blood	2e-11
rs11150780	rs72860075	0.81	81271516	G	A	0.18	0.07711	4	Keratinocyte Primary Cells	Primary B cells, Primary neutrophils, Keratinocyte Primary Cells,	Primary T cells, Primary B cells, Keratinocyte Primary Cells	POL2	no		yes	no	yes		C17orf90	Skin	5.65e-07		C17orf89	Blood	1.9189e-93
																				Blood	2.8e-11
rs11150780	rs9900614	0.81	81255651	C	T	0.38	0.12158	1a	Fibroblast Primary Cells	Primary monocytes, Primary T cells, Primary B cells, Primary neutrophils, Keratinocyte Primary Cells, Primary Natural Killer cells	Primary monocytes, Fibroblast Primary Cells	CTCF, RAD21	CTCF, GLI, LBP-1, RXRA, Rad21, SMC3, Zic		yes	yes	yes		SLC38A10	Blood	9.81e-06		SLC38A10	Blood	6.7526e-110
																			C17orf56	Blood	2.34e-13
ASN: Asian; eQTL: expression quantitative locus; rSNP: regulatory single nucleotide polymorphism; SLE: systemic lupus erythematosus; SNP: single nucleotide polymorphism
GWAVA: https://www.sanger.ac.uk/sanger/StatGen_Gwava
FATHMM:http://fathmm.biocompute.org.uk/index.html
RegulomeDB: http://www.regulomedb.org
HaploReg v4.1: http://www.broadinstitute.org/mammals/haploreg/haploreg.php
rSNPBase: http://rsnp.psych.ac.cn/index.do
GTEx: http://www.gtexportal.org/home/
eQTLGen: http://www.eqtlgen.org/index.html
