# Supplementary material for: GWAS Follow-up Study Discovers a Novel Genetic Signal on 10q21.2 for Atopic Dermatitis in Chinese Han Population
Source: Front Genet. 2019 Mar 12;10:174. doi: 10.3389/fgene.2019.00174 (PMC6422937; doi:10.3389/fgene.2019.00174)
Supplement: Supplementary file 6 [file Table_6.xls]

## Sheet: rs11150780
Supplementary Table 6 Methylation quantitative trait locus (mQTL) effects for SNP rs11150780
Timepoint	SNP	SNP Chr	A1	A2	MAF	CpG	CpG Chr	CpG Pos	beta	t-stat	Effect Size	p-value	Trans
Adolescence	rs11150780	17	G	A	0.328	cg14413466	17	79170920	-0.35529	-7.55812	0.04657	1.08e-13	N
Adolescence	rs11150780	17	G	A	0.328	cg03710029	17	79265601	0.4908	16.3166	0.03782	3.69e-52	N
Adolescence	rs11150780	17	G	A	0.328	cg25988214	17	79265759	0.4396	10.4369	0.01398	4.71e-24	N
Adolescence	rs11150780	17	G	A	0.328	cg06850526	17	79269886	0.46207	11.1009	0.01835	8.38e-27	N
Adolescence	rs11150780	17	G	A	0.328	cg00466249	17	79269884	0.43251	10.5593	0.03377	1.5e-24	N
Adolescence	rs11150780	17	G	A	0.328	cg03773183	17	79325994	-0.23545	-5.55226	0.02709	3.79e-08	N
Adolescence	rs11150780	17	G	A	0.328	cg25898729	17	79198101	0.23513	5.48005	0.01258	5.63e-08	N
Adolescence	rs11150780	17	G	A	0.328	cg01633363	17	79140589	-0.25745	-5.79384	0.00478	9.74e-09	N
Birth	rs11150780	17	G	A	0.329	cg26726230	17	79225857	0.28235	6.57703	0.04413	8.86e-11	N
Birth	rs11150780	17	G	A	0.329	cg09142578	17	79140486	-0.25486	-5.49996	0.00879	5.17e-08	N
Birth	rs11150780	17	G	A	0.329	cg25988214	17	79265759	0.50876	12.2194	0.03285	1.66e-31	N
Birth	rs11150780	17	G	A	0.329	cg03710029	17	79265601	0.40479	11.5305	0.0456	1.75e-28	N
Birth	rs11150780	17	G	A	0.329	cg14413466	17	79170920	-0.2843	-6.0488	0.05712	2.28e-09	N
Birth	rs11150780	17	G	A	0.329	cg00466249	17	79269884	0.33151	8.24167	0.04979	7.31e-16	N
Birth	rs11150780	17	G	A	0.329	cg06850526	17	79269886	0.35427	8.45801	0.05646	1.36e-16	N
Birth	rs11150780	17	G	A	0.329	cg19776793	17	79225974	0.28525	6.6421	0.04061	5.85e-11	N
Childhood	rs11150780	17	G	A	0.334	cg17849156	17	79255961	-0.23942	-5.61373	0.0012	2.7e-08	N
Childhood	rs11150780	17	G	A	0.334	cg09218398	4	1016669	-0.2336	-5.45137	0.00657	6.59e-08	Y
Childhood	rs11150780	17	G	A	0.334	cg00466249	17	79269884	0.44696	10.8896	0.03035	6.57e-26	N
Childhood	rs11150780	17	G	A	0.334	cg06850526	17	79269886	0.45456	10.9272	0.02068	4.57e-26	N
Childhood	rs11150780	17	G	A	0.334	cg15215033	17	79258732	0.23688	5.49902	0.00791	5.08e-08	N
Childhood	rs11150780	17	G	A	0.334	cg03710029	17	79265601	0.53021	17.1183	0.03528	1.65e-56	N
Childhood	rs11150780	17	G	A	0.334	cg26726230	17	79225857	0.24142	5.64483	0.02883	2.27e-08	N
Childhood	rs11150780	17	G	A	0.334	cg25898729	17	79198101	0.22965	5.39646	0.01583	8.87e-08	N
Childhood	rs11150780	17	G	A	0.334	cg12401202	17	79244962	-0.22349	-5.69242	0.0226	1.74e-08	N
Childhood	rs11150780	17	G	A	0.334	cg14413466	17	79170920	-0.30638	-6.60961	0.05269	6.88e-11	N
Childhood	rs11150780	17	G	A	0.334	cg25988214	17	79265759	0.49365	12.304	0.01484	4.4e-32	N
Middle Age	rs11150780	17	G	A	0.325	cg00466249	17	79269884	0.38724	9.58796	0.0308	1.33e-20	N
Middle Age	rs11150780	17	G	A	0.325	cg14413466	17	79170920	-0.3672	-7.80173	0.05001	2.08e-14	N
Middle Age	rs11150780	17	G	A	0.325	cg26726230	17	79225857	0.27947	6.55012	0.02499	1.08e-10	N
Middle Age	rs11150780	17	G	A	0.325	cg03710029	17	79265601	0.42545	13.9498	0.03447	1.95e-39	N
Middle Age	rs11150780	17	G	A	0.325	cg19776793	17	79225974	0.23465	5.94084	0.02742	4.36e-09	N
Middle Age	rs11150780	17	G	A	0.325	cg12401202	17	79244962	-0.20304	-5.42301	0.02908	7.94e-08	N
Middle Age	rs11150780	17	G	A	0.325	cg06850526	17	79269886	0.50111	11.4597	0.0189	4.21e-28	N
Middle Age	rs11150780	17	G	A	0.325	cg25988214	17	79265759	0.48727	11.6204	0.0207	8.64e-29	N
Pregnancy	rs11150780	17	G	A	0.326	cg20853569	17	79247697	0.32443	7.53223	0.00485	1.41e-13	N
Pregnancy	rs11150780	17	G	A	0.326	cg13871900	17	79235968	0.3181	8.05353	0.02654	3.09e-15	N
Pregnancy	rs11150780	17	G	A	0.326	cg14413466	17	79170920	-0.38202	-8.30488	0.04735	4.55e-16	N
Pregnancy	rs11150780	17	G	A	0.326	cg03710029	17	79265601	0.51541	15.2552	0.03533	4.73e-46	N
Pregnancy	rs11150780	17	G	A	0.326	cg00466249	17	79269884	0.42492	10.124	0.04691	1.09e-22	N
Pregnancy	rs11150780	17	G	A	0.326	cg12401202	17	79244962	-0.24241	-6.14679	0.03969	1.27e-09	N
Pregnancy	rs11150780	17	G	A	0.326	cg06850526	17	79269886	0.45602	10.4961	0.02614	3.65e-24	N
Pregnancy	rs11150780	17	G	A	0.326	cg26726230	17	79225857	0.29076	6.49531	0.02574	1.49e-10	N
Pregnancy	rs11150780	17	G	A	0.326	cg25898729	17	79198101	0.27651	6.39018	0.01714	2.88e-10	N
Pregnancy	rs11150780	17	G	A	0.326	cg25988214	17	79265759	0.43498	10.7571	0.01577	3.19e-25	N

## Sheet: rs147743246
Supplementary Table 6 Methylation quantitative trait locus (mQTL) effects for SNP rs147743246 (proxy SNP of rs11150780)
Timepoint	SNP	SNP Chr	A1	A2	MAF	CpG	CpG Chr	CpG Pos	beta	t-stat	Effect Size	p-value	Trans
Adolescence	rs147743246	17	T	C	0.088	cg15236528	17	79283062	-0.4529	-6.07324	0.03059	1.9e-09	N
Adolescence	rs147743246	17	T	C	0.088	cg22462714	17	79224306	-0.46248	-6.54314	0.02837	1.05e-10	N
Adolescence	rs147743246	17	T	C	0.088	cg24870966	17	79282893	-0.44421	-6.10573	0.02979	1.57e-09	N
Adolescence	rs147743246	17	T	C	0.088	cg11556592	17	79283300	-0.86047	-12.7534	0.03633	3.66e-34	N
Adolescence	rs147743246	17	T	C	0.088	cg19776793	17	79225974	-0.62846	-9.21053	0.05228	2.56e-19	N
Adolescence	rs147743246	17	T	C	0.088	cg17393016	17	79283390	-0.95637	-14.45	0.10172	2.09e-42	N
Adolescence	rs147743246	17	T	C	0.088	cg23939642	17	79225757	-0.57614	-8.57291	0.06257	4.85e-17	N
Adolescence	rs147743246	17	T	C	0.088	cg02339793	17	79225573	-0.54321	-8.0966	0.07788	1.99e-15	N
Adolescence	rs147743246	17	T	C	0.088	cg01215717	17	79131893	0.43729	5.9892	0.03097	3.13e-09	N
Adolescence	rs147743246	17	T	C	0.088	cg26726230	17	79225857	-0.55898	-8.27675	0.03424	4.99e-16	N
Adolescence	rs147743246	17	T	C	0.088	cg07070113	17	79283738	-0.68411	-10.3108	0.07484	1.52e-23	N
Adolescence	rs147743246	17	T	C	0.088	cg13871900	17	79235968	0.45688	7.39515	0.06038	3.44e-13	N
Adolescence	rs147743246	17	T	C	0.088	cg15215033	17	79258732	0.48896	6.88047	0.03513	1.17e-11	N
Adolescence	rs147743246	17	T	C	0.088	cg20275928	17	79283959	-0.80731	-11.6112	0.031	5.33e-29	N
Birth	rs147743246	17	T	C	0.09	cg20275928	17	79283959	-0.59317	-8.12439	0.01732	1.79e-15	N
Birth	rs147743246	17	T	C	0.09	cg07070113	17	79283738	-0.53184	-7.53016	0.04108	1.42e-13	N
Birth	rs147743246	17	T	C	0.09	cg26726230	17	79225857	-0.5393	-7.87334	0.04632	1.17e-14	N
Birth	rs147743246	17	T	C	0.09	cg15236528	17	79283062	-0.48929	-6.40375	0.03321	2.64e-10	N
Birth	rs147743246	17	T	C	0.09	cg22513637	17	79283028	-0.43144	-5.68251	0.00598	1.88e-08	N
Birth	rs147743246	17	T	C	0.09	cg17393016	17	79283390	-0.90932	-13.0394	0.10896	2.96e-35	N
Birth	rs147743246	17	T	C	0.09	cg11556592	17	79283300	-0.73323	-10.4203	0.02051	7.13e-24	N
Birth	rs147743246	17	T	C	0.09	cg25692139	17	79258813	0.44801	6.08995	0.00556	1.78e-09	N
Birth	rs147743246	17	T	C	0.09	cg19776793	17	79225974	-0.61369	-9.05885	0.02328	1.07e-18	N
Birth	rs147743246	17	T	C	0.09	cg23939642	17	79225757	-0.47641	-7.24025	0.09824	1.09e-12	N
Childhood	rs147743246	17	T	C	0.088	cg11556592	17	79283300	-0.89953	-13.5616	0.03312	5.35e-38	N
Childhood	rs147743246	17	T	C	0.088	cg17393016	17	79283390	-0.87669	-13.14	0.09797	5.67e-36	N
Childhood	rs147743246	17	T	C	0.088	cg15236528	17	79283062	-0.41032	-5.86416	0.0409	6.51e-09	N
Childhood	rs147743246	17	T	C	0.088	cg25692139	17	79258813	0.3986	5.66225	0.02199	2.06e-08	N
Childhood	rs147743246	17	T	C	0.088	cg02339793	17	79225573	-0.46873	-6.8566	0.04782	1.37e-11	N
Childhood	rs147743246	17	T	C	0.088	cg19776793	17	79225974	-0.67181	-10.1753	0.03756	5.31e-23	N
Childhood	rs147743246	17	T	C	0.088	cg24870966	17	79282893	-0.4988	-7.11127	0.04899	2.48e-12	N
Childhood	rs147743246	17	T	C	0.088	cg07003587	17	79259040	0.40775	5.82786	0.00365	8.02e-09	N
Childhood	rs147743246	17	T	C	0.088	cg26726230	17	79225857	-0.55126	-8.1714	0.05101	1.13e-15	N
Childhood	rs147743246	17	T	C	0.088	cg22462714	17	79224306	-0.47201	-7.0236	0.02336	4.5e-12	N
Childhood	rs147743246	17	T	C	0.088	cg23939642	17	79225757	-0.57351	-8.73402	0.03683	1.33e-17	N
Childhood	rs147743246	17	T	C	0.088	cg07656922	17	79225309	-0.41105	-6.71244	0.03015	3.54e-11	N
Childhood	rs147743246	17	T	C	0.088	cg15215033	17	79258732	0.48792	7.12305	0.01448	2.29e-12	N
Childhood	rs147743246	17	T	C	0.088	cg07070113	17	79283738	-0.62955	-9.70915	0.11516	3.49e-21	N
Childhood	rs147743246	17	T	C	0.088	cg20275928	17	79283959	-0.77355	-11.022	0.06659	1.83e-26	N
Middle Age	rs147743246	17	T	C	0.086	cg19776793	17	79225974	-0.45785	-6.54685	0.02358	1.1e-10	N
Middle Age	rs147743246	17	T	C	0.086	cg11556592	17	79283300	-0.66095	-8.41643	0.0315	2e-16	N
Middle Age	rs147743246	17	T	C	0.086	cg07070113	17	79283738	-0.43954	-5.41559	0.02648	8.26e-08	N
Middle Age	rs147743246	17	T	C	0.086	cg15215033	17	79258732	0.49344	6.41514	0.04	2.51e-10	N
Middle Age	rs147743246	17	T	C	0.086	cg13871900	17	79235968	0.44185	7.20668	0.13205	1.42e-12	N
Middle Age	rs147743246	17	T	C	0.086	cg20275928	17	79283959	-0.58428	-7.10765	0	2.78e-12	N
Middle Age	rs147743246	17	T	C	0.086	cg17393016	17	79283390	-0.67596	-8.48899	0.07186	1.13e-16	N
Middle Age	rs147743246	17	T	C	0.086	cg24870966	17	79282893	-0.47422	-5.69303	0.02748	1.8e-08	N
Pregnancy	rs147743246	17	T	C	0.083	cg23939642	17	79225757	-0.48012	-6.15574	0.015	1.21e-09	N
Pregnancy	rs147743246	17	T	C	0.083	cg20275928	17	79283959	-0.54136	-6.95197	0.07786	7.75e-12	N
Pregnancy	rs147743246	17	T	C	0.083	cg17393016	17	79283390	-0.77131	-10.0568	0.11124	2e-22	N
Pregnancy	rs147743246	17	T	C	0.083	cg13871900	17	79235968	0.65561	9.4749	0.06505	3.28e-20	N
Pregnancy	rs147743246	17	T	C	0.083	cg07070113	17	79283738	-0.49177	-6.77851	0.10064	2.43e-11	N
Pregnancy	rs147743246	17	T	C	0.083	cg15215033	17	79258732	0.56231	7.05212	0.07782	3.96e-12	N
Pregnancy	rs147743246	17	T	C	0.083	cg19776793	17	79225974	-0.49241	-6.2252	0.02938	7.94e-10	N
Pregnancy	rs147743246	17	T	C	0.083	cg15236528	17	79283062	-0.47289	-5.73351	0.02132	1.42e-08	N
Pregnancy	rs147743246	17	T	C	0.083	cg11556592	17	79283300	-0.76756	-9.93897	0.03801	5.71e-22	N
Pregnancy	rs147743246	17	T	C	0.083	cg26726230	17	79225857	-0.54683	-6.89299	0.05596	1.15e-11	N

## Sheet: rs72850652
Supplementary Table 6 Methylation quantitative trait locus (mQTL) effects for SNP rs72850652 (proxy SNP of rs11150780)
Timepoint	SNP	SNP Chr	A1	A2	MAF	CpG	CpG Chr	CpG Pos	beta	t-stat	Effect Size	p-value	Trans
Adolescence	rs72850652	17	A	G	0.088	cg15236528	17	79283062	-0.4529	-6.07324	0.03059	1.9e-09	N
Adolescence	rs72850652	17	A	G	0.088	cg20275928	17	79283959	-0.80731	-11.6112	0.031	5.33e-29	N
Adolescence	rs72850652	17	A	G	0.088	cg22462714	17	79224306	-0.46248	-6.54314	0.02837	1.05e-10	N
Adolescence	rs72850652	17	A	G	0.088	cg26726230	17	79225857	-0.55898	-8.27675	0.03424	4.99e-16	N
Adolescence	rs72850652	17	A	G	0.088	cg24870966	17	79282893	-0.44421	-6.10573	0.02979	1.57e-09	N
Adolescence	rs72850652	17	A	G	0.088	cg11556592	17	79283300	-0.86047	-12.7534	0.03633	3.66e-34	N
Adolescence	rs72850652	17	A	G	0.088	cg19776793	17	79225974	-0.62846	-9.21053	0.05228	2.56e-19	N
Adolescence	rs72850652	17	A	G	0.088	cg17393016	17	79283390	-0.95637	-14.45	0.10172	2.09e-42	N
Adolescence	rs72850652	17	A	G	0.088	cg23939642	17	79225757	-0.57614	-8.57291	0.06257	4.85e-17	N
Adolescence	rs72850652	17	A	G	0.088	cg02339793	17	79225573	-0.54321	-8.0966	0.07788	1.99e-15	N
Adolescence	rs72850652	17	A	G	0.088	cg01215717	17	79131893	0.43729	5.9892	0.03097	3.13e-09	N
Adolescence	rs72850652	17	A	G	0.088	cg07070113	17	79283738	-0.68411	-10.3108	0.07484	1.52e-23	N
Adolescence	rs72850652	17	A	G	0.088	cg13871900	17	79235968	0.45688	7.39515	0.06038	3.44e-13	N
Adolescence	rs72850652	17	A	G	0.088	cg15215033	17	79258732	0.48896	6.88047	0.03513	1.17e-11	N
Birth	rs72850652	17	A	G	0.09	cg20275928	17	79283959	-0.59317	-8.12439	0.01732	1.79e-15	N
Birth	rs72850652	17	A	G	0.09	cg07070113	17	79283738	-0.53184	-7.53016	0.04108	1.42e-13	N
Birth	rs72850652	17	A	G	0.09	cg26726230	17	79225857	-0.5393	-7.87334	0.04632	1.17e-14	N
Birth	rs72850652	17	A	G	0.09	cg15236528	17	79283062	-0.48929	-6.40375	0.03321	2.64e-10	N
Birth	rs72850652	17	A	G	0.09	cg22513637	17	79283028	-0.43144	-5.68251	0.00598	1.88e-08	N
Birth	rs72850652	17	A	G	0.09	cg17393016	17	79283390	-0.90932	-13.0394	0.10896	2.96e-35	N
Birth	rs72850652	17	A	G	0.09	cg11556592	17	79283300	-0.73323	-10.4203	0.02051	7.13e-24	N
Birth	rs72850652	17	A	G	0.09	cg25692139	17	79258813	0.44801	6.08995	0.00556	1.78e-09	N
Birth	rs72850652	17	A	G	0.09	cg19776793	17	79225974	-0.61369	-9.05885	0.02328	1.07e-18	N
Birth	rs72850652	17	A	G	0.09	cg23939642	17	79225757	-0.47641	-7.24025	0.09824	1.09e-12	N
Childhood	rs72850652	17	A	G	0.088	cg11556592	17	79283300	-0.89953	-13.5616	0.03312	5.35e-38	N
Childhood	rs72850652	17	A	G	0.088	cg17393016	17	79283390	-0.87669	-13.14	0.09797	5.67e-36	N
Childhood	rs72850652	17	A	G	0.088	cg15236528	17	79283062	-0.41032	-5.86416	0.0409	6.51e-09	N
Childhood	rs72850652	17	A	G	0.088	cg25692139	17	79258813	0.3986	5.66225	0.02199	2.06e-08	N
Childhood	rs72850652	17	A	G	0.088	cg02339793	17	79225573	-0.46873	-6.8566	0.04782	1.37e-11	N
Childhood	rs72850652	17	A	G	0.088	cg19776793	17	79225974	-0.67181	-10.1753	0.03756	5.31e-23	N
Childhood	rs72850652	17	A	G	0.088	cg07003587	17	79259040	0.40775	5.82786	0.00365	8.02e-09	N
Childhood	rs72850652	17	A	G	0.088	cg26726230	17	79225857	-0.55126	-8.1714	0.05101	1.13e-15	N
Childhood	rs72850652	17	A	G	0.088	cg23939642	17	79225757	-0.57351	-8.73402	0.03683	1.33e-17	N
Childhood	rs72850652	17	A	G	0.088	cg22462714	17	79224306	-0.47201	-7.0236	0.02336	4.5e-12	N
Childhood	rs72850652	17	A	G	0.088	cg07656922	17	79225309	-0.41105	-6.71244	0.03015	3.54e-11	N
Childhood	rs72850652	17	A	G	0.088	cg15215033	17	79258732	0.48792	7.12305	0.01448	2.29e-12	N
Childhood	rs72850652	17	A	G	0.088	cg07070113	17	79283738	-0.62955	-9.70915	0.11516	3.49e-21	N
Childhood	rs72850652	17	A	G	0.088	cg24870966	17	79282893	-0.4988	-7.11127	0.04899	2.48e-12	N
Childhood	rs72850652	17	A	G	0.088	cg20275928	17	79283959	-0.77355	-11.022	0.06659	1.83e-26	N
Middle Age	rs72850652	17	A	G	0.086	cg19776793	17	79225974	-0.45785	-6.54685	0.02358	1.1e-10	N
Middle Age	rs72850652	17	A	G	0.086	cg11556592	17	79283300	-0.66095	-8.41643	0.0315	2e-16	N
Middle Age	rs72850652	17	A	G	0.086	cg07070113	17	79283738	-0.43954	-5.41559	0.02648	8.26e-08	N
Middle Age	rs72850652	17	A	G	0.086	cg15215033	17	79258732	0.49344	6.41514	0.04	2.51e-10	N
Middle Age	rs72850652	17	A	G	0.086	cg13871900	17	79235968	0.44185	7.20668	0.13205	1.42e-12	N
Middle Age	rs72850652	17	A	G	0.086	cg20275928	17	79283959	-0.58428	-7.10765	0	2.78e-12	N
Middle Age	rs72850652	17	A	G	0.086	cg17393016	17	79283390	-0.67596	-8.48899	0.07186	1.13e-16	N
Middle Age	rs72850652	17	A	G	0.086	cg24870966	17	79282893	-0.47422	-5.69303	0.02748	1.8e-08	N
Pregnancy	rs72850652	17	A	G	0.083	cg23939642	17	79225757	-0.48012	-6.15574	0.015	1.21e-09	N
Pregnancy	rs72850652	17	A	G	0.083	cg20275928	17	79283959	-0.54136	-6.95197	0.07786	7.75e-12	N
Pregnancy	rs72850652	17	A	G	0.083	cg17393016	17	79283390	-0.77131	-10.0568	0.11124	2e-22	N
Pregnancy	rs72850652	17	A	G	0.083	cg13871900	17	79235968	0.65561	9.4749	0.06505	3.28e-20	N
Pregnancy	rs72850652	17	A	G	0.083	cg07070113	17	79283738	-0.49177	-6.77851	0.10064	2.43e-11	N
Pregnancy	rs72850652	17	A	G	0.083	cg15215033	17	79258732	0.56231	7.05212	0.07782	3.96e-12	N
Pregnancy	rs72850652	17	A	G	0.083	cg19776793	17	79225974	-0.49241	-6.2252	0.02938	7.94e-10	N
Pregnancy	rs72850652	17	A	G	0.083	cg15236528	17	79283062	-0.47289	-5.73351	0.02132	1.42e-08	N
Pregnancy	rs72850652	17	A	G	0.083	cg11556592	17	79283300	-0.76756	-9.93897	0.03801	5.71e-22	N
Pregnancy	rs72850652	17	A	G	0.083	cg26726230	17	79225857	-0.54683	-6.89299	0.05596	1.15e-11	N

## Sheet: rs117190386
Supplementary Table 6 Methylation quantitative trait locus (mQTL) effects for SNP rs117190386 (proxy SNP of rs11150780)
Timepoint	SNP	SNP Chr	A1	A2	MAF	CpG	CpG Chr	CpG Pos	beta	t-stat	Effect Size	p-value	Trans
Adolescence	rs117190386	17	A	G	0.087	cg13871900	17	79235968	0.45393	7.30812	0.0602	6.34e-13	N
Adolescence	rs117190386	17	A	G	0.087	cg17393016	17	79283390	-0.95255	-14.2952	0.10172	1.25e-41	N
Adolescence	rs117190386	17	A	G	0.087	cg19776793	17	79225974	-0.62314	-9.07832	0.05193	7.8e-19	N
Adolescence	rs117190386	17	A	G	0.087	cg20275928	17	79283959	-0.81163	-11.6207	0.03074	4.85e-29	N
Adolescence	rs117190386	17	A	G	0.087	cg07070113	17	79283738	-0.68258	-10.2312	0.07442	3.15e-23	N
Adolescence	rs117190386	17	A	G	0.087	cg01215717	17	79131893	0.43645	5.94833	0.03097	3.98e-09	N
Adolescence	rs117190386	17	A	G	0.087	cg02339793	17	79225573	-0.54364	-8.06305	0.07788	2.57e-15	N
Adolescence	rs117190386	17	A	G	0.087	cg15215033	17	79258732	0.48131	6.7339	0.03513	3.07e-11	N
Adolescence	rs117190386	17	A	G	0.087	cg22462714	17	79224306	-0.46019	-6.47738	0.02837	1.59e-10	N
Adolescence	rs117190386	17	A	G	0.087	cg26726230	17	79225857	-0.5512	-8.11164	0.0341	1.78e-15	N
Adolescence	rs117190386	17	A	G	0.087	cg15236528	17	79283062	-0.45214	-6.03325	0.03059	2.41e-09	N
Adolescence	rs117190386	17	A	G	0.087	cg23939642	17	79225757	-0.57683	-8.54082	0.06257	6.26e-17	N
Adolescence	rs117190386	17	A	G	0.087	cg11556592	17	79283300	-0.86011	-12.6765	0.03614	8.34e-34	N
Adolescence	rs117190386	17	A	G	0.087	cg24870966	17	79282893	-0.44254	-6.05233	0.02958	2.15e-09	N
Birth	rs117190386	17	A	G	0.088	cg22513637	17	79283028	-0.44704	-5.86649	0.00598	6.61e-09	N
Birth	rs117190386	17	A	G	0.088	cg23939642	17	79225757	-0.48325	-7.31231	0.09836	6.6e-13	N
Birth	rs117190386	17	A	G	0.088	cg15236528	17	79283062	-0.50353	-6.56584	0.03321	9.52e-11	N
Birth	rs117190386	17	A	G	0.088	cg17393016	17	79283390	-0.90388	-12.8659	0.10856	1.89e-34	N
Birth	rs117190386	17	A	G	0.088	cg19776793	17	79225974	-0.61295	-8.99699	0.02328	1.79e-18	N
Birth	rs117190386	17	A	G	0.088	cg25692139	17	79258813	0.43781	5.91393	0.00548	5.02e-09	N
Birth	rs117190386	17	A	G	0.088	cg11556592	17	79283300	-0.73589	-10.404	0.02041	8.28e-24	N
Birth	rs117190386	17	A	G	0.088	cg20275928	17	79283959	-0.59304	-8.07861	0.01719	2.53e-15	N
Birth	rs117190386	17	A	G	0.088	cg26726230	17	79225857	-0.54612	-7.93824	0.04632	7.26e-15	N
Birth	rs117190386	17	A	G	0.088	cg07070113	17	79283738	-0.53043	-7.46866	0.04075	2.2e-13	N
Childhood	rs117190386	17	A	G	0.087	cg15215033	17	79258732	0.49166	7.14636	0.01437	1.95e-12	N
Childhood	rs117190386	17	A	G	0.087	cg07003587	17	79259040	0.41385	5.8907	0.00365	5.58e-09	N
Childhood	rs117190386	17	A	G	0.087	cg15236528	17	79283062	-0.42541	-6.0604	0.0409	2.06e-09	N
Childhood	rs117190386	17	A	G	0.087	cg02339793	17	79225573	-0.47477	-6.91651	0.04782	9.23e-12	N
Childhood	rs117190386	17	A	G	0.087	cg07070113	17	79283738	-0.63104	-9.68539	0.11501	4.3e-21	N
Childhood	rs117190386	17	A	G	0.087	cg17393016	17	79283390	-0.87771	-13.0864	0.09788	1.02e-35	N
Childhood	rs117190386	17	A	G	0.087	cg25692139	17	79258813	0.39766	5.6217	0.02197	2.58e-08	N
Childhood	rs117190386	17	A	G	0.087	cg07656922	17	79225309	-0.40308	-6.54417	0.03002	1.04e-10	N
Childhood	rs117190386	17	A	G	0.087	cg22462714	17	79224306	-0.46813	-6.92905	0.02336	8.49e-12	N
Childhood	rs117190386	17	A	G	0.087	cg24870966	17	79282893	-0.50409	-7.15673	0.04888	1.81e-12	N
Childhood	rs117190386	17	A	G	0.087	cg20275928	17	79283959	-0.78244	-11.1091	0.06657	7.84e-27	N
Childhood	rs117190386	17	A	G	0.087	cg11556592	17	79283300	-0.90075	-13.5089	0.0331	9.65e-38	N
Childhood	rs117190386	17	A	G	0.087	cg26726230	17	79225857	-0.55187	-8.14102	0.05094	1.43e-15	N
Childhood	rs117190386	17	A	G	0.087	cg19776793	17	79225974	-0.66451	-9.99998	0.03756	2.61e-22	N
Childhood	rs117190386	17	A	G	0.087	cg22513637	17	79283028	-0.377	-5.39882	0.00506	8.76e-08	N
Childhood	rs117190386	17	A	G	0.087	cg23939642	17	79225757	-0.57199	-8.66559	0.0368	2.32e-17	N
Middle Age	rs117190386	17	A	G	0.086	cg07070113	17	79283738	-0.43805	-5.3965	0.02648	9.16e-08	N
Middle Age	rs117190386	17	A	G	0.086	cg19776793	17	79225974	-0.45731	-6.53873	0.02403	1.16e-10	N
Middle Age	rs117190386	17	A	G	0.086	cg24870966	17	79282893	-0.46524	-5.58061	0.02748	3.36e-08	N
Middle Age	rs117190386	17	A	G	0.086	cg15215033	17	79258732	0.48263	6.26705	0.04	6.25e-10	N
Middle Age	rs117190386	17	A	G	0.086	cg17393016	17	79283390	-0.66932	-8.39771	0.07182	2.31e-16	N
Middle Age	rs117190386	17	A	G	0.086	cg11556592	17	79283300	-0.65294	-8.30494	0.03146	4.74e-16	N
Middle Age	rs117190386	17	A	G	0.086	cg13871900	17	79235968	0.42506	6.91464	0.13205	1.01e-11	N
Middle Age	rs117190386	17	A	G	0.086	cg20275928	17	79283959	-0.58047	-7.05825	0	3.89e-12	N
Pregnancy	rs117190386	17	A	G	0.083	cg15236528	17	79283062	-0.45277	-5.47966	0.02132	5.79e-08	N
Pregnancy	rs117190386	17	A	G	0.083	cg13871900	17	79235968	0.64403	9.28839	0.06501	1.6e-19	N
Pregnancy	rs117190386	17	A	G	0.083	cg17393016	17	79283390	-0.75932	-9.88041	0.11116	9.6e-22	N
Pregnancy	rs117190386	17	A	G	0.083	cg20275928	17	79283959	-0.54915	-7.05857	0.07786	3.79e-12	N
Pregnancy	rs117190386	17	A	G	0.083	cg15215033	17	79258732	0.56161	7.04273	0.07775	4.22e-12	N
Pregnancy	rs117190386	17	A	G	0.083	cg23939642	17	79225757	-0.48798	-6.2616	0.015	6.36e-10	N
Pregnancy	rs117190386	17	A	G	0.083	cg19776793	17	79225974	-0.52869	-6.71001	0.02938	3.8e-11	N
Pregnancy	rs117190386	17	A	G	0.083	cg26726230	17	79225857	-0.56553	-7.14427	0.05609	2.12e-12	N
Pregnancy	rs117190386	17	A	G	0.083	cg07070113	17	79283738	-0.47762	-6.57223	0.10064	9.19e-11	N
Pregnancy	rs117190386	17	A	G	0.083	cg11556592	17	79283300	-0.75059	-9.6917	0.03788	5.04e-21	N

## Sheet: rs80261071
Supplementary Table 6 Methylation quantitative trait locus (mQTL) effects for SNP rs80261071 (proxy SNP of rs11150780)
Timepoint	SNP	SNP Chr	A1	A2	MAF	CpG	CpG Chr	CpG Pos	beta	t-stat	Effect Size	p-value	Trans
Adolescence	rs80261071	17	A	G	0.088	cg19776793	17	79225974	-0.63592	-9.2565	0.05131	1.74e-19	N
Adolescence	rs80261071	17	A	G	0.088	cg23939642	17	79225757	-0.58447	-8.63916	0.08819	2.85e-17	N
Adolescence	rs80261071	17	A	G	0.088	cg13871900	17	79235968	0.46223	7.42961	0.06422	2.69e-13	N
Adolescence	rs80261071	17	A	G	0.088	cg26726230	17	79225857	-0.57457	-8.46019	0.06212	1.19e-16	N
Adolescence	rs80261071	17	A	G	0.088	cg20275928	17	79283959	-0.79735	-11.3494	0.03087	7.29e-28	N
Adolescence	rs80261071	17	A	G	0.088	cg07003587	17	79259040	0.397	5.44005	0.02228	7e-08	N
Adolescence	rs80261071	17	A	G	0.088	cg01215717	17	79131893	0.42756	5.80625	0.02826	9.07e-09	N
Adolescence	rs80261071	17	A	G	0.088	cg15236528	17	79283062	-0.43692	-5.8059	0.02387	9.09e-09	N
Adolescence	rs80261071	17	A	G	0.088	cg15215033	17	79258732	0.4942	6.90518	0.02545	9.93e-12	N
Adolescence	rs80261071	17	A	G	0.088	cg02339793	17	79225573	-0.54695	-8.09296	0.05715	2.05e-15	N
Adolescence	rs80261071	17	A	G	0.088	cg24870966	17	79282893	-0.4276	-5.82347	0.02839	8.22e-09	N
Adolescence	rs80261071	17	A	G	0.088	cg22462714	17	79224306	-0.46267	-6.49612	0.02771	1.41e-10	N
Adolescence	rs80261071	17	A	G	0.088	cg11556592	17	79283300	-0.84785	-12.4231	0.02891	1.23e-32	N
Adolescence	rs80261071	17	A	G	0.088	cg17393016	17	79283390	-0.94566	-14.1204	0.08547	9.34e-41	N
Adolescence	rs80261071	17	A	G	0.088	cg07070113	17	79283738	-0.67567	-10.085	0.02455	1.2e-22	N
Birth	rs80261071	17	A	G	0.09	cg20275928	17	79283959	-0.58547	-7.94203	0.04871	7.05e-15	N
Birth	rs80261071	17	A	G	0.09	cg26726230	17	79225857	-0.55843	-8.10677	0.05164	2.04e-15	N
Birth	rs80261071	17	A	G	0.09	cg22513637	17	79283028	-0.43104	-5.63057	0.00537	2.52e-08	N
Birth	rs80261071	17	A	G	0.09	cg25692139	17	79258813	0.45162	6.09082	0.00676	1.77e-09	N
Birth	rs80261071	17	A	G	0.09	cg11556592	17	79283300	-0.72912	-10.2612	0.03467	3.06e-23	N
Birth	rs80261071	17	A	G	0.09	cg07070113	17	79283738	-0.52727	-7.39796	0.04798	3.63e-13	N
Birth	rs80261071	17	A	G	0.09	cg23939642	17	79225757	-0.48814	-7.3687	0.11675	4.45e-13	N
Birth	rs80261071	17	A	G	0.09	cg17393016	17	79283390	-0.90432	-12.8284	0.12898	2.82e-34	N
Birth	rs80261071	17	A	G	0.09	cg19776793	17	79225974	-0.63206	-9.27867	0.02446	1.71e-19	N
Birth	rs80261071	17	A	G	0.09	cg15236528	17	79283062	-0.48933	-6.35143	0.03158	3.65e-10	N
Childhood	rs80261071	17	A	G	0.088	cg25692139	17	79258813	0.40846	5.76439	0.02195	1.15e-08	N
Childhood	rs80261071	17	A	G	0.088	cg13871900	17	79235968	0.33374	5.37692	0.06141	9.85e-08	N
Childhood	rs80261071	17	A	G	0.088	cg07003587	17	79259040	0.41822	5.93899	0.00804	4.21e-09	N
Childhood	rs80261071	17	A	G	0.088	cg15236528	17	79283062	-0.40999	-5.81538	0.03928	8.62e-09	N
Childhood	rs80261071	17	A	G	0.088	cg15215033	17	79258732	0.49177	7.12793	0.01456	2.21e-12	N
Childhood	rs80261071	17	A	G	0.088	cg23939642	17	79225757	-0.59167	-8.96588	0.05692	2e-18	N
Childhood	rs80261071	17	A	G	0.088	cg07656922	17	79225309	-0.40958	-6.63656	0.01209	5.78e-11	N
Childhood	rs80261071	17	A	G	0.088	cg19776793	17	79225974	-0.69083	-10.4155	0.03879	5.81e-24	N
Childhood	rs80261071	17	A	G	0.088	cg22462714	17	79224306	-0.4896	-7.246	0.02733	9.8e-13	N
Childhood	rs80261071	17	A	G	0.088	cg07070113	17	79283738	-0.62878	-9.61836	0.1152	7.74e-21	N
Childhood	rs80261071	17	A	G	0.088	cg24870966	17	79282893	-0.50188	-7.1033	0.0534	2.62e-12	N
Childhood	rs80261071	17	A	G	0.088	cg11556592	17	79283300	-0.89994	-13.4503	0.02901	1.85e-37	N
Childhood	rs80261071	17	A	G	0.088	cg17393016	17	79283390	-0.87072	-12.9195	0.09457	6.24e-35	N
Childhood	rs80261071	17	A	G	0.088	cg02339793	17	79225573	-0.47982	-6.97472	0.041	6.25e-12	N
Childhood	rs80261071	17	A	G	0.088	cg26726230	17	79225857	-0.56214	-8.28109	0.04698	4.85e-16	N
Childhood	rs80261071	17	A	G	0.088	cg20275928	17	79283959	-0.77595	-10.9701	0.05506	3.03e-26	N
Middle Age	rs80261071	17	A	G	0.085	cg11556592	17	79283300	-0.65297	-8.30538	0.03146	4.73e-16	N
Middle Age	rs80261071	17	A	G	0.085	cg19776793	17	79225974	-0.46217	-6.61238	0.02358	7.24e-11	N
Middle Age	rs80261071	17	A	G	0.085	cg17393016	17	79283390	-0.6689	-8.39184	0.07186	2.42e-16	N
Middle Age	rs80261071	17	A	G	0.085	cg20275928	17	79283959	-0.58048	-7.05839	0	3.88e-12	N
Middle Age	rs80261071	17	A	G	0.085	cg15215033	17	79258732	0.50735	6.6066	0.04004	7.52e-11	N
Middle Age	rs80261071	17	A	G	0.085	cg01215717	17	79131893	0.45577	5.39721	0.06258	9.12e-08	N
Middle Age	rs80261071	17	A	G	0.085	cg13871900	17	79235968	0.4437	7.23896	0.13205	1.13e-12	N
Middle Age	rs80261071	17	A	G	0.085	cg24870966	17	79282893	-0.47389	-5.6889	0.02748	1.84e-08	N
Middle Age	rs80261071	17	A	G	0.085	cg07070113	17	79283738	-0.44393	-5.47195	0.02688	6.1e-08	N
Pregnancy	rs80261071	17	A	G	0.083	cg07070113	17	79283738	-0.47893	-6.57017	0.1008	9.31e-11	N
Pregnancy	rs80261071	17	A	G	0.083	cg15236528	17	79283062	-0.45408	-5.47893	0.02131	5.82e-08	N
Pregnancy	rs80261071	17	A	G	0.083	cg19776793	17	79225974	-0.49623	-6.25603	0.02916	6.58e-10	N
Pregnancy	rs80261071	17	A	G	0.083	cg23939642	17	79225757	-0.47819	-6.11029	0.01463	1.59e-09	N
Pregnancy	rs80261071	17	A	G	0.083	cg11556592	17	79283300	-0.73638	-9.4544	0.03794	3.91e-20	N
Pregnancy	rs80261071	17	A	G	0.083	cg15215033	17	79258732	0.53796	6.70665	0.07775	3.88e-11	N
Pregnancy	rs80261071	17	A	G	0.083	cg17393016	17	79283390	-0.78301	-10.1951	0.11124	5.74e-23	N
Pregnancy	rs80261071	17	A	G	0.083	cg20275928	17	79283959	-0.51731	-6.60382	0.07777	7.51e-11	N
Pregnancy	rs80261071	17	A	G	0.083	cg26726230	17	79225857	-0.53421	-6.70283	0.05592	3.98e-11	N
Pregnancy	rs80261071	17	A	G	0.083	cg13871900	17	79235968	0.64304	9.24145	0.06505	2.38e-19	N

## Sheet: rs72850609
Supplementary Table 6 Methylation quantitative trait locus (mQTL) effects for SNP rs72850609 (proxy SNP of rs11150780)
Timepoint	SNP	SNP Chr	A1	A2	MAF	CpG	CpG Chr	CpG Pos	beta	t-stat	Effect Size	p-value	Trans
Adolescence	rs72850609	17	C	T	0.09	cg20275928	17	79283959	-0.81036	-11.6572	0.03113	3.35e-29	N
Adolescence	rs72850609	17	C	T	0.09	cg01215717	17	79131893	0.41292	5.64012	0.02824	2.33e-08	N
Adolescence	rs72850609	17	C	T	0.09	cg15236528	17	79283062	-0.44595	-5.97377	0.02392	3.43e-09	N
Adolescence	rs72850609	17	C	T	0.09	cg24870966	17	79282893	-0.42851	-5.87852	0.0285	5.98e-09	N
Adolescence	rs72850609	17	C	T	0.09	cg13871900	17	79235968	0.45311	7.32733	0.06417	5.54e-13	N
Adolescence	rs72850609	17	C	T	0.09	cg15215033	17	79258732	0.47698	6.70012	0.02531	3.83e-11	N
Adolescence	rs72850609	17	C	T	0.09	cg07070113	17	79283738	-0.67784	-10.2003	0.02476	4.19e-23	N
Adolescence	rs72850609	17	C	T	0.09	cg19776793	17	79225974	-0.62146	-9.09413	0.05145	6.83e-19	N
Adolescence	rs72850609	17	C	T	0.09	cg23939642	17	79225757	-0.57195	-8.50174	0.08839	8.54e-17	N
Adolescence	rs72850609	17	C	T	0.09	cg11556592	17	79283300	-0.85962	-12.7326	0.02908	4.57e-34	N
Adolescence	rs72850609	17	C	T	0.09	cg22462714	17	79224306	-0.44392	-6.26561	0.0277	5.94e-10	N
Adolescence	rs72850609	17	C	T	0.09	cg02339793	17	79225573	-0.52135	-7.74376	0.05706	2.79e-14	N
Adolescence	rs72850609	17	C	T	0.09	cg17393016	17	79283390	-0.93666	-14.0744	0.08563	1.58e-40	N
Adolescence	rs72850609	17	C	T	0.09	cg26726230	17	79225857	-0.55614	-8.22801	0.06214	7.28e-16	N
Birth	rs72850609	17	C	T	0.091	cg23939642	17	79225757	-0.47294	-7.16176	0.11675	1.87e-12	N
Birth	rs72850609	17	C	T	0.091	cg17393016	17	79283390	-0.91526	-13.0968	0.12919	1.6e-35	N
Birth	rs72850609	17	C	T	0.091	cg19776793	17	79225974	-0.61538	-9.05726	0.02446	1.09e-18	N
Birth	rs72850609	17	C	T	0.091	cg25692139	17	79258813	0.43494	5.88615	0.00671	5.9e-09	N
Birth	rs72850609	17	C	T	0.091	cg22513637	17	79283028	-0.45505	-5.98946	0.0054	3.23e-09	N
Birth	rs72850609	17	C	T	0.091	cg07070113	17	79283738	-0.52553	-7.41121	0.04798	3.3e-13	N
Birth	rs72850609	17	C	T	0.091	cg26726230	17	79225857	-0.55397	-8.0801	0.05204	2.5e-15	N
Birth	rs72850609	17	C	T	0.091	cg15236528	17	79283062	-0.50946	-6.66229	0.03167	5.14e-11	N
Birth	rs72850609	17	C	T	0.091	cg11556592	17	79283300	-0.73223	-10.3696	0.03467	1.14e-23	N
Birth	rs72850609	17	C	T	0.091	cg20275928	17	79283959	-0.60512	-8.27635	0.04878	5.59e-16	N
Childhood	rs72850609	17	C	T	0.089	cg26726230	17	79225857	-0.55378	-8.20802	0.04705	8.53e-16	N
Childhood	rs72850609	17	C	T	0.089	cg20275928	17	79283959	-0.78723	-11.2407	0.0551	2.16e-27	N
Childhood	rs72850609	17	C	T	0.089	cg07656922	17	79225309	-0.40236	-6.5603	0.0122	9.43e-11	N
Childhood	rs72850609	17	C	T	0.089	cg23939642	17	79225757	-0.57402	-8.73836	0.05691	1.29e-17	N
Childhood	rs72850609	17	C	T	0.089	cg22462714	17	79224306	-0.47653	-7.09173	0.02733	2.83e-12	N
Childhood	rs72850609	17	C	T	0.089	cg15215033	17	79258732	0.46727	6.8014	0.01437	1.98e-11	N
Childhood	rs72850609	17	C	T	0.089	cg07070113	17	79283738	-0.64267	-9.93045	0.11533	4.88e-22	N
Childhood	rs72850609	17	C	T	0.089	cg17393016	17	79283390	-0.88545	-13.2922	0.09465	1.06e-36	N
Childhood	rs72850609	17	C	T	0.089	cg07003587	17	79259040	0.39223	5.59506	0.008	2.99e-08	N
Childhood	rs72850609	17	C	T	0.089	cg13871900	17	79235968	0.34387	5.5852	0.06168	3.16e-08	N
Childhood	rs72850609	17	C	T	0.089	cg15236528	17	79283062	-0.42187	-6.0337	0.03931	2.41e-09	N
Childhood	rs72850609	17	C	T	0.089	cg24870966	17	79282893	-0.48465	-6.89475	0.05335	1.07e-11	N
Childhood	rs72850609	17	C	T	0.089	cg11556592	17	79283300	-0.91082	-13.7632	0.02903	5.58e-39	N
Childhood	rs72850609	17	C	T	0.089	cg02339793	17	79225573	-0.46963	-6.86736	0.04101	1.28e-11	N
Childhood	rs72850609	17	C	T	0.089	cg25692139	17	79258813	0.39155	5.55592	0.02194	3.72e-08	N
Childhood	rs72850609	17	C	T	0.089	cg19776793	17	79225974	-0.66495	-10.0539	0.03868	1.6e-22	N
Middle Age	rs72850609	17	C	T	0.087	cg17393016	17	79283390	-0.67239	-8.49734	0.07186	1.06e-16	N
Middle Age	rs72850609	17	C	T	0.087	cg13871900	17	79235968	0.44828	7.36788	0.13205	4.64e-13	N
Middle Age	rs72850609	17	C	T	0.087	cg20275928	17	79283959	-0.57616	-7.04869	0	4.14e-12	N
Middle Age	rs72850609	17	C	T	0.087	cg07070113	17	79283738	-0.44429	-5.51199	0.02688	4.9e-08	N
Middle Age	rs72850609	17	C	T	0.087	cg15236528	17	79283062	-0.43676	-5.40138	0.03155	8.92e-08	N
Middle Age	rs72850609	17	C	T	0.087	cg01215717	17	79131893	0.46107	5.49785	0.06267	5.3e-08	N
Middle Age	rs72850609	17	C	T	0.087	cg15215033	17	79258732	0.48112	6.28738	0.04004	5.52e-10	N
Middle Age	rs72850609	17	C	T	0.087	cg11556592	17	79283300	-0.65113	-8.33602	0.0315	3.73e-16	N
Middle Age	rs72850609	17	C	T	0.087	cg19776793	17	79225974	-0.45192	-6.49966	0.02358	1.48e-10	N
Middle Age	rs72850609	17	C	T	0.087	cg24870966	17	79282893	-0.47302	-5.71483	0.02748	1.59e-08	N
Pregnancy	rs72850609	17	C	T	0.085	cg13871900	17	79235968	0.64769	9.37841	0.06513	7.48e-20	N
Pregnancy	rs72850609	17	C	T	0.085	cg07070113	17	79283738	-0.47312	-6.52742	0.1008	1.22e-10	N
Pregnancy	rs72850609	17	C	T	0.085	cg15215033	17	79258732	0.51933	6.50255	0.07769	1.43e-10	N
Pregnancy	rs72850609	17	C	T	0.085	cg20275928	17	79283959	-0.49853	-6.39153	0.07777	2.86e-10	N
Pregnancy	rs72850609	17	C	T	0.085	cg11556592	17	79283300	-0.72394	-9.3388	0.03794	1.05e-19	N
Pregnancy	rs72850609	17	C	T	0.085	cg19776793	17	79225974	-0.48812	-6.18766	0.02916	9.96e-10	N
Pregnancy	rs72850609	17	C	T	0.085	cg17393016	17	79283390	-0.78039	-10.2261	0.11124	4.34e-23	N
Pregnancy	rs72850609	17	C	T	0.085	cg15236528	17	79283062	-0.45525	-5.52807	0.02134	4.45e-08	N
Pregnancy	rs72850609	17	C	T	0.085	cg26726230	17	79225857	-0.53084	-6.70068	0.05592	4.03e-11	N
Pregnancy	rs72850609	17	C	T	0.085	cg23939642	17	79225757	-0.4784	-6.1519	0.01463	1.24e-09	N

## Sheet: rs72860075
Supplementary Table 6 Methylation quantitative trait locus (mQTL) effects for SNP rs72860075 (proxy SNP of rs11150780)
Timepoint	SNP	SNP Chr	A1	A2	MAF	CpG	CpG Chr	CpG Pos	beta	t-stat	Effect Size	p-value	Trans
Adolescence	rs72860075	17	A	G	0.09	cg20275928	17	79283959	-0.81036	-11.6572	0.03113	3.35e-29	N
Adolescence	rs72860075	17	A	G	0.09	cg01215717	17	79131893	0.41292	5.64012	0.02824	2.33e-08	N
Adolescence	rs72860075	17	A	G	0.09	cg15236528	17	79283062	-0.44595	-5.97377	0.02392	3.43e-09	N
Adolescence	rs72860075	17	A	G	0.09	cg23939642	17	79225757	-0.57195	-8.50174	0.08839	8.54e-17	N
Adolescence	rs72860075	17	A	G	0.09	cg24870966	17	79282893	-0.42851	-5.87852	0.0285	5.98e-09	N
Adolescence	rs72860075	17	A	G	0.09	cg13871900	17	79235968	0.45311	7.32733	0.06417	5.54e-13	N
Adolescence	rs72860075	17	A	G	0.09	cg15215033	17	79258732	0.47698	6.70012	0.02531	3.83e-11	N
Adolescence	rs72860075	17	A	G	0.09	cg07070113	17	79283738	-0.67784	-10.2003	0.02476	4.19e-23	N
Adolescence	rs72860075	17	A	G	0.09	cg19776793	17	79225974	-0.62146	-9.09413	0.05145	6.83e-19	N
Adolescence	rs72860075	17	A	G	0.09	cg22462714	17	79224306	-0.44392	-6.26561	0.0277	5.94e-10	N
Adolescence	rs72860075	17	A	G	0.09	cg11556592	17	79283300	-0.85962	-12.7326	0.02908	4.57e-34	N
Adolescence	rs72860075	17	A	G	0.09	cg17393016	17	79283390	-0.93666	-14.0744	0.08563	1.58e-40	N
Adolescence	rs72860075	17	A	G	0.09	cg02339793	17	79225573	-0.52135	-7.74376	0.05706	2.79e-14	N
Adolescence	rs72860075	17	A	G	0.09	cg26726230	17	79225857	-0.55614	-8.22801	0.06214	7.28e-16	N
Birth	rs72860075	17	A	G	0.091	cg22513637	17	79283028	-0.45505	-5.98946	0.0054	3.23e-09	N
Birth	rs72860075	17	A	G	0.091	cg23939642	17	79225757	-0.47294	-7.16176	0.11675	1.87e-12	N
Birth	rs72860075	17	A	G	0.091	cg25692139	17	79258813	0.43494	5.88615	0.00671	5.9e-09	N
Birth	rs72860075	17	A	G	0.091	cg20275928	17	79283959	-0.60512	-8.27635	0.04878	5.59e-16	N
Birth	rs72860075	17	A	G	0.091	cg07070113	17	79283738	-0.52553	-7.41121	0.04798	3.3e-13	N
Birth	rs72860075	17	A	G	0.091	cg26726230	17	79225857	-0.55397	-8.0801	0.05204	2.5e-15	N
Birth	rs72860075	17	A	G	0.091	cg15236528	17	79283062	-0.50946	-6.66229	0.03167	5.14e-11	N
Birth	rs72860075	17	A	G	0.091	cg19776793	17	79225974	-0.61538	-9.05726	0.02446	1.09e-18	N
Birth	rs72860075	17	A	G	0.091	cg11556592	17	79283300	-0.73223	-10.3696	0.03467	1.14e-23	N
Birth	rs72860075	17	A	G	0.091	cg17393016	17	79283390	-0.91526	-13.0968	0.12919	1.6e-35	N
Childhood	rs72860075	17	A	G	0.089	cg23939642	17	79225757	-0.57402	-8.73836	0.05691	1.29e-17	N
Childhood	rs72860075	17	A	G	0.089	cg20275928	17	79283959	-0.78723	-11.2407	0.0551	2.16e-27	N
Childhood	rs72860075	17	A	G	0.089	cg26726230	17	79225857	-0.55378	-8.20802	0.04705	8.53e-16	N
Childhood	rs72860075	17	A	G	0.089	cg07656922	17	79225309	-0.40236	-6.5603	0.0122	9.43e-11	N
Childhood	rs72860075	17	A	G	0.089	cg22462714	17	79224306	-0.47653	-7.09173	0.02733	2.83e-12	N
Childhood	rs72860075	17	A	G	0.089	cg17393016	17	79283390	-0.88545	-13.2922	0.09465	1.06e-36	N
Childhood	rs72860075	17	A	G	0.089	cg15215033	17	79258732	0.46727	6.8014	0.01437	1.98e-11	N
Childhood	rs72860075	17	A	G	0.089	cg07070113	17	79283738	-0.64267	-9.93045	0.11533	4.88e-22	N
Childhood	rs72860075	17	A	G	0.089	cg07003587	17	79259040	0.39223	5.59506	0.008	2.99e-08	N
Childhood	rs72860075	17	A	G	0.089	cg13871900	17	79235968	0.34387	5.5852	0.06168	3.16e-08	N
Childhood	rs72860075	17	A	G	0.089	cg24870966	17	79282893	-0.48465	-6.89475	0.05335	1.07e-11	N
Childhood	rs72860075	17	A	G	0.089	cg15236528	17	79283062	-0.42187	-6.0337	0.03931	2.41e-09	N
Childhood	rs72860075	17	A	G	0.089	cg02339793	17	79225573	-0.46963	-6.86736	0.04101	1.28e-11	N
Childhood	rs72860075	17	A	G	0.089	cg11556592	17	79283300	-0.91082	-13.7632	0.02903	5.58e-39	N
Childhood	rs72860075	17	A	G	0.089	cg25692139	17	79258813	0.39155	5.55592	0.02194	3.72e-08	N
Childhood	rs72860075	17	A	G	0.089	cg19776793	17	79225974	-0.66495	-10.0539	0.03868	1.6e-22	N
Middle Age	rs72860075	17	A	G	0.087	cg20275928	17	79283959	-0.57616	-7.04869	0	4.14e-12	N
Middle Age	rs72860075	17	A	G	0.087	cg17393016	17	79283390	-0.67239	-8.49734	0.07186	1.06e-16	N
Middle Age	rs72860075	17	A	G	0.087	cg13871900	17	79235968	0.44828	7.36788	0.13205	4.64e-13	N
Middle Age	rs72860075	17	A	G	0.087	cg07070113	17	79283738	-0.44429	-5.51199	0.02688	4.9e-08	N
Middle Age	rs72860075	17	A	G	0.087	cg15236528	17	79283062	-0.43676	-5.40138	0.03155	8.92e-08	N
Middle Age	rs72860075	17	A	G	0.087	cg01215717	17	79131893	0.46107	5.49785	0.06267	5.3e-08	N
Middle Age	rs72860075	17	A	G	0.087	cg15215033	17	79258732	0.48112	6.28738	0.04004	5.52e-10	N
Middle Age	rs72860075	17	A	G	0.087	cg11556592	17	79283300	-0.65113	-8.33602	0.0315	3.73e-16	N
Middle Age	rs72860075	17	A	G	0.087	cg19776793	17	79225974	-0.45192	-6.49966	0.02358	1.48e-10	N
Middle Age	rs72860075	17	A	G	0.087	cg24870966	17	79282893	-0.47302	-5.71483	0.02748	1.59e-08	N
Pregnancy	rs72860075	17	A	G	0.085	cg13871900	17	79235968	0.64769	9.37841	0.06513	7.48e-20	N
Pregnancy	rs72860075	17	A	G	0.085	cg07070113	17	79283738	-0.47312	-6.52742	0.1008	1.22e-10	N
Pregnancy	rs72860075	17	A	G	0.085	cg15215033	17	79258732	0.51933	6.50255	0.07769	1.43e-10	N
Pregnancy	rs72860075	17	A	G	0.085	cg20275928	17	79283959	-0.49853	-6.39153	0.07777	2.86e-10	N
Pregnancy	rs72860075	17	A	G	0.085	cg26726230	17	79225857	-0.53084	-6.70068	0.05592	4.03e-11	N
Pregnancy	rs72860075	17	A	G	0.085	cg11556592	17	79283300	-0.72394	-9.3388	0.03794	1.05e-19	N
Pregnancy	rs72860075	17	A	G	0.085	cg17393016	17	79283390	-0.78039	-10.2261	0.11124	4.34e-23	N
Pregnancy	rs72860075	17	A	G	0.085	cg19776793	17	79225974	-0.48812	-6.18766	0.02916	9.96e-10	N
Pregnancy	rs72860075	17	A	G	0.085	cg15236528	17	79283062	-0.45525	-5.52807	0.02134	4.45e-08	N
Pregnancy	rs72860075	17	A	G	0.085	cg23939642	17	79225757	-0.4784	-6.1519	0.01463	1.24e-09	N

## Sheet: rs9900614
Supplementary Table 6 Methylation quantitative trait locus (mQTL) effects for SNP rs9900614 (proxy SNP of rs11150780)
Timepoint	SNP	SNP Chr	A1	A2	MAF	CpG	CpG Chr	CpG Pos	beta	t-stat	Effect Size	p-value	Trans
Adolescence	rs9900614	17	T	C	0.339	cg09142578	17	79140486	-0.27848	-6.073	0.01567	1.91e-09	N
Adolescence	rs9900614	17	T	C	0.339	cg01215717	17	79131893	0.25738	5.67316	0.01064	1.93e-08	N
Adolescence	rs9900614	17	T	C	0.339	cg00555905	17	79140481	-0.29513	-6.25482	0.01023	6.35e-10	N
Adolescence	rs9900614	17	T	C	0.339	cg00466249	17	79269884	0.37522	9.02801	0.03372	1.19e-18	N
Adolescence	rs9900614	17	T	C	0.339	cg19776793	17	79225974	0.40245	9.54511	0.03998	1.45e-20	N
Adolescence	rs9900614	17	T	C	0.339	cg01633363	17	79140589	-0.31313	-7.12707	0.00646	2.22e-12	N
Adolescence	rs9900614	17	T	C	0.339	cg12401202	17	79244962	-0.28125	-6.99135	0.02737	5.58e-12	N
Adolescence	rs9900614	17	T	C	0.339	cg25898729	17	79198101	0.32056	7.60153	0.01515	7.87e-14	N
Adolescence	rs9900614	17	T	C	0.339	cg25988214	17	79265759	0.4272	10.1231	0.01355	8.47e-23	N
Adolescence	rs9900614	17	T	C	0.339	cg06850526	17	79269886	0.397	9.37407	0.0172	6.37e-20	N
Adolescence	rs9900614	17	T	C	0.339	cg03710029	17	79265601	0.40623	12.8974	0.0342	7.74e-35	N
Adolescence	rs9900614	17	T	C	0.339	cg26726230	17	79225857	0.37781	9.09269	0.03681	6.91e-19	N
Adolescence	rs9900614	17	T	C	0.339	cg14413466	17	79170920	-0.43645	-9.46654	0.05779	2.87e-20	N
Adolescence	rs9900614	17	T	C	0.339	cg23939642	17	79225757	0.30406	7.21001	0.05813	1.25e-12	N
Birth	rs9900614	17	T	C	0.338	cg12401202	17	79244962	-0.21706	-5.37989	0.02774	9.9e-08	N
Birth	rs9900614	17	T	C	0.338	cg03710029	17	79265601	0.34382	9.50461	0.04066	2.49e-20	N
Birth	rs9900614	17	T	C	0.338	cg19776793	17	79225974	0.4586	11.125	0.05906	9.22e-27	N
Birth	rs9900614	17	T	C	0.338	cg25988214	17	79265759	0.41103	9.49355	0.03072	2.74e-20	N
Birth	rs9900614	17	T	C	0.338	cg23939642	17	79225757	0.33596	8.27167	0.07197	5.8e-16	N
Birth	rs9900614	17	T	C	0.338	cg02339793	17	79225573	0.31997	7.41122	0.05284	3.3e-13	N
Birth	rs9900614	17	T	C	0.338	cg26726230	17	79225857	0.41674	9.98076	0.05294	3.84e-22	N
Birth	rs9900614	17	T	C	0.338	cg06850526	17	79269886	0.33856	8.00027	0.05367	4.56e-15	N
Birth	rs9900614	17	T	C	0.338	cg25898729	17	79198101	0.26651	6.09513	0.02901	1.73e-09	N
Birth	rs9900614	17	T	C	0.338	cg09142578	17	79140486	-0.27308	-5.87479	0.00992	6.3e-09	N
Birth	rs9900614	17	T	C	0.338	cg14413466	17	79170920	-0.38733	-8.36107	0.08833	2.9e-16	N
Birth	rs9900614	17	T	C	0.338	cg00466249	17	79269884	0.31991	7.88013	0.05434	1.12e-14	N
Childhood	rs9900614	17	T	C	0.345	cg06850526	17	79269886	0.41387	9.78913	0.01868	1.72e-21	N
Childhood	rs9900614	17	T	C	0.345	cg03710029	17	79265601	0.45556	14.0102	0.03021	3.4e-40	N
Childhood	rs9900614	17	T	C	0.345	cg23939642	17	79225757	0.31754	7.67788	0.053	4.54e-14	N
Childhood	rs9900614	17	T	C	0.345	cg00466249	17	79269884	0.42768	10.3151	0.02733	1.47e-23	N
Childhood	rs9900614	17	T	C	0.345	cg01633363	17	79140589	-0.25854	-6.21555	0.00655	8.08e-10	N
Childhood	rs9900614	17	T	C	0.345	cg25988214	17	79265759	0.40779	9.84215	0.013	1.07e-21	N
Childhood	rs9900614	17	T	C	0.345	cg14413466	17	79170920	-0.41332	-9.07851	0.05816	7.83e-19	N
Childhood	rs9900614	17	T	C	0.345	cg09142578	17	79140486	-0.25589	-5.74198	0.0095	1.31e-08	N
Childhood	rs9900614	17	T	C	0.345	cg19776793	17	79225974	0.3407	8.10307	0.02756	1.91e-15	N
Childhood	rs9900614	17	T	C	0.345	cg12401202	17	79244962	-0.30012	-7.73613	0.03235	2.96e-14	N
Childhood	rs9900614	17	T	C	0.345	cg25898729	17	79198101	0.29518	6.9898	0.01865	5.65e-12	N
Childhood	rs9900614	17	T	C	0.345	cg26726230	17	79225857	0.42125	10.2173	0.04177	3.62e-23	N
Middle Age	rs9900614	17	T	C	0.342	cg12401202	17	79244962	-0.24036	-6.58634	0.02922	8.55e-11	N
Middle Age	rs9900614	17	T	C	0.342	cg25988214	17	79265759	0.39586	9.33219	0.01862	1.18e-19	N
Middle Age	rs9900614	17	T	C	0.342	cg23939642	17	79225757	0.29303	7.33583	0.03832	5.8e-13	N
Middle Age	rs9900614	17	T	C	0.342	cg00466249	17	79269884	0.33129	8.21703	0.02648	9.31e-16	N
Middle Age	rs9900614	17	T	C	0.342	cg19776793	17	79225974	0.33104	8.74515	0.03114	1.49e-17	N
Middle Age	rs9900614	17	T	C	0.342	cg25898729	17	79198101	0.2871	6.53465	0.0164	1.19e-10	N
Middle Age	rs9900614	17	T	C	0.342	cg26726230	17	79225857	0.3897	9.57137	0.03115	1.54e-20	N
Middle Age	rs9900614	17	T	C	0.342	cg03710029	17	79265601	0.31854	10.077	0.02369	1.82e-22	N
Middle Age	rs9900614	17	T	C	0.342	cg14413466	17	79170920	-0.41726	-9.14066	0.0619	5.88e-19	N
Middle Age	rs9900614	17	T	C	0.342	cg06850526	17	79269886	0.42571	9.68273	0.01488	5.87e-21	N
Pregnancy	rs9900614	17	T	C	0.341	cg26726230	17	79225857	0.46017	10.9124	0.03805	7.34e-26	N
Pregnancy	rs9900614	17	T	C	0.341	cg23939642	17	79225757	0.35959	8.48923	0.03296	1.08e-16	N
Pregnancy	rs9900614	17	T	C	0.341	cg09142578	17	79140486	-0.24983	-5.47373	0.01257	5.98e-08	N
Pregnancy	rs9900614	17	T	C	0.341	cg06850526	17	79269886	0.3855	8.83092	0.01899	7.06e-18	N
Pregnancy	rs9900614	17	T	C	0.341	cg12401202	17	79244962	-0.29496	-7.6857	0.03849	4.69e-14	N
Pregnancy	rs9900614	17	T	C	0.341	cg25898729	17	79198101	0.3116	7.36358	0.02163	4.65e-13	N
Pregnancy	rs9900614	17	T	C	0.341	cg25988214	17	79265759	0.34964	8.554	0.01228	6.49e-17	N
Pregnancy	rs9900614	17	T	C	0.341	cg00466249	17	79269884	0.35224	8.34808	0.02716	3.26e-16	N
Pregnancy	rs9900614	17	T	C	0.341	cg03710029	17	79265601	0.43476	12.5463	0.02632	5.88e-33	N
Pregnancy	rs9900614	17	T	C	0.341	cg14413466	17	79170920	-0.40818	-9.07103	0.05854	9.86e-19	N
Pregnancy	rs9900614	17	T	C	0.341	cg20853569	17	79247697	0.31849	7.49652	0.00467	1.82e-13	N
Pregnancy	rs9900614	17	T	C	0.341	cg13871900	17	79235968	0.30528	7.82081	0.02953	1.75e-14	N
Pregnancy	rs9900614	17	T	C	0.341	cg19776793	17	79225974	0.39747	9.33052	0.02593	1.12e-19	N
